# Supplementary material for: Diagnostic and Prognostic Value of Circulating Cell-Free DNA for Cholangiocarcinoma
Source: Diagnostics (Basel). 2021 May 30;11(6):999. doi: 10.3390/diagnostics11060999 (PMC8228499; doi:10.3390/diagnostics11060999)
Supplement: Supplementary file 1 [file diagnostics-11-00999-s001.zip]

Archive with 4 entries (4 files):
- TableS1.xlsx
- TableS2_Rev1.xlsx
- TableS3.xlsx
- TableS4.xlsx
