# Supplementary material for: Diagnostic and Prognostic Value of Circulating Cell-Free DNA for Cholangiocarcinoma
Source: Diagnostics (Basel). 2021 May 30;11(6):999. doi: 10.3390/diagnostics11060999 (PMC8228499; doi:10.3390/diagnostics11060999)
Supplement: Supplementary file 1 [file diagnostics-11-00999-s001.zip › TableS1.xlsx]

## Sheet: table S1
Table S1	The clinico-pathological data and characteristic of CCA patients
Sample ID	Gender	Age (years)	Pathological Diagnosis	Staging	TMN Staging	Anatomical subtype	Histology subtype	Macroscopic Growth Pattern	Lymph Node Mestastasis	Tumor Size (cm)	cfDNA level (ng/µl)	CA19-9 (U/ml)	CEA (ng/ml)
C001	M	60	Cholangiocarcinoma	IV	T4N1M0	Intrahepatic duct	well-differentiated tubular adenocarcinoma	Mass forming with periductal infiltration	Positive	3	1.18624	2	-
C002	M	70	Cholangiocarcinoma	IV	T4N1M0	Intra-extrahepatic duct	well differentiated tubular adenocarcinoma	Mass forming with intraductal growth	Positive	7	0.671862	7.06	-
C003	F	51	Cholangiocarcinoma	IV	T4N1M0	Intrahepatic duct	well-differentiated tubular adenocarcinoma	Mass forming with periductal infiltration	Positive	5	18.6895	8.42	1.56
C004	F	64	Cholangiocarcinoma (IPNB)	IV	T4N1M0	Intrahepatic duct	well-differentiated adenocarcinoma with mucin producing	Mass forming with periductal infiltration	Positive	6	0.606621	2.37	15.29
C005	F	70	Cholangiocarcinoma (IPNB)	II	T2aN0M0	Intrahepatic duct	well-differentiated tubular adenocarcinoma	Mass forming	Negative	4.5	0.624461	-	13.4
C006	M	68	Cholangiocarcinoma (IPNB)	II	T2aN0M0	Intrahepatic duct	high grade dysplasia	Intraductal growth	Negative	4	0.810331	18.5	-
C007	F	65	Cholangiocarcinoma (ITNB)	IV	T4N1M0	Extrahepatic duct	N/A	Periductal infiltration	Positive	14	18.0785	67.6	2.45
C008	F	54	Cholangiocarcinoma	IV	T4N1M0	Extrahepatic duct	well-differentiated tubular adenocarcinoma	Mass forming with periductal infiltration	Positive	9	7.6481	1000	2.3
C009	M	72	Cholangiocarcinoma	II	T2aN0M0	Extrahepatic duct	well-differentiated tubular adenocarcinoma	Mass forming	Negative	5	0.4	1000	402
C010	F	78	Cholangiocarcinoma	I	T1N0M0	Extrahepatic duct	high-grade dysplasia	Intraductal growth	Negative	1.5	0.206069	47.3	3.76
C011	M	70	Cholangiocarcinoma	II	T2aN0M0	Intrahepatic duct	well-differentiated tubular adenocarcinoma	Mass forming	Negative	4.5	0.308772	87.3	4.29
C012	M	68	Cholangiocarcinoma (IPNB)	II	T2bN0M0	Intrahepatic duct	well-differentiated tubular adenocarcinoma	Intraductal growth	Negative	3	0.0756201	8.39	-
C013	M	64	Cholangiocarcinoma	III	T3N0M0	Intrahepatic duct	well-differentiated tubular adenocarcinoma	Mass forming with periductal infiltration	Negative	7	0.274049	34.17	70.5
C014	M	64	Cholangiocarcinoma (IPNB)	IV	T4N1M0	Extrahepatic duct	well-differentiated adenocarcinoma with mucin	Mass forming with periductal infiltration	Positive	3.5	0.365301	1000	5.41
C015	F	58	Cholangiocarcinoma	IV	T4N1M0	Intrahepatic duct	moderated-differentiated adenocarcinoma	Mass forming	Positive	4	0.0538978	2	-
C016	M	69	Cholangiocarcinoma (IPNB)	III	T3N0M0	Intrahepatic duct	well-differentiated tubular adenocarcinoma	Periductal infiltration	Negative	3	1.19744	2	3.51
C017	M	59	Cholangiocarcinoma	IV	T4N0M0	Intrahepatic duct	well-differentiated tubular adenocarcinoma	Periductal infiltration	Negative	4.5	1.09	229	1.15
C018	F	60	Cholangiocarcinoma (IPNB)	IV	T4N0M0	Extrahepatic duct	well-differentiated adenocarcinoma , low grade dysplasia(intrahepatic duct), hight grade dysplasia(extrahepatic duct)	Mass forming with intraductal growth	Negative	9	1.05827	-	4.34
C019	M	58	Cholangiocarcinoma (ITNB)	IV	T4N1M0	Intrahepatic duct	well-differentiated tubular adenocarcinoma	Mass forming with intraductal growth	Positive	6	1.31169	47.1	2.5
C020	F	54	Cholangiocarcinoma	IV	T4N1M0	Extrahepatic duct	moderated-differentiated tubular adenocarcinoma	Mass forming	Positive	1.5	0.233405	117	-
C021	M	52	Cholangiocarcinoma	IV	T3N1M0	Extrahepatic duct	well differentiated tubular adenocarcinoma	Mass forming with intraductal growth	Positive	4.5	0.99531	735	-
C022	F	54	Cholangiocarcinoma (IPNB)	IV	T1N1M0	Intrahepatic duct	high grade dysplasia	Periductal infiltration	Positive	2.3	0.522512	2	-
C023	M	65	Cholangiocarcinoma (IPNB)	II	T2N0M0	Extrahepatic duct	moderate-differentiated	Mass forming	Negative	5	0.490378	-	-
C024	M	63	Cholangiocarcinoma	II	T2aN0M0	Extrahepatic duct	well-differentiated tubular adenocarcinoma	Periductal infiltration	Negative	2	0.19	-	-
C025	M	69	Cholangiocarcinoma	III	T3N0M0	Extrahepatic duct	low grade dysplasia	Mass forming with periductal infiltration	Negative	9	0.420667	14.3	15.1
C026	M	53	Cholangiocarcinoma	III	T3N0M0	Intrahepatic duct	well differentiated tubular adenocarcinoma	Periductal infiltration	Negative	3	0.773	4.61	-
C027	F	63	Cholangiocarcinoma	IV	T3N1M0	Extrahepatic duct	well-differentiation	Mass forming	Positive	7	1.99	54.2	2.36
C028	M	68	Cholangiocarcinoma	I	T1N0M0	Intrahepatic duct	high-grade dysplasia	Intraductal growth	Negative	2.5	0.34075	66.6	0.98
C029	M	75	Cholangiocarcinoma	IV	T4N1M0	Intrahepatic duct	well-differentiated tubular adenocarcinoma	Mass forming with periductal infiltration	Positive	5.5	2.11868	107	3.62
C030	F	76	Cholangiocarcinoma	IV	T4N1M0	Intrahepatic duct	moderated differentiated tubular adenocarcinoma	Mass forming	Positive	4	1.132	1000	57.4
C031	M	61	Cholangiocarcinoma	IV	T4N1M0	Intrahepatic duct	moderated differentiated tubular adenocarcinoma	Periductal infiltration	Positive	6	2.19	851	5.23
C032	F	53	Cholangiocarcinoma	IV	T4N1M0	Intra-extrahepatic duct	moderated differentiated tubular adenocarcinoma	Periductal infiltration	Positive	5	1.637	5.51	1.03
C033	M	66	Cholangiocarcinoma	I	T1N0M0	Intrahepatic duct	high-grade dysplasia	Intraductal growth	Negative	2.5	0.5	11	-
C034	M	68	Cholangiocarcinoma	I	T1N0M0	Extrahepatic duct	well-differentiated tubular adenocarcinoma with high-grade biliary intraepithelial neoplasia	Intraductal growth	Negative	4	0.0952281	10	-
C035	M	68	Cholangiocarcinoma	IV	T4N1M0	Intrahepatic duct	well-differentiated tubular adenocarcinoma	Periductal infiltration	Positive	5.5	1.66871	-	9.11
C036	M	67	Cholangiocarcinoma	IV	T4N1M0	Intrahepatic duct	low-grade dysplasia	Periductal infiltration	Positive	4	0.178254	-	-
C037	M	51	Cholangiocarcinoma	IV	T4N1M0	Intrahepatic duct	well-differentiated tubular adenocarcinoma	Mass forming with periductal infiltration	Positive	4	0.188679	2	-
C038	M	60	Cholangiocarcinoma	IV	T4N1M0	Extrahepatic duct	moderated differentiated tubular adenocarcinoma	Mass forming with periductal infiltration	Positive	3.5	3.54322	44.5	1.37
C039	M	60	ITNB with invasion	IV	T4N1M0	Extrahepatic duct	well-differentiated adenocarcinoma with mucin producing	Mass forming with periductal infiltration	Positive	3	0.863325	142	1.55
C040	F	70	Cholangiocarcinoma	IV	T4N1M0	Intrahepatic duct	well-differentiated tubular adenocarcinoma	Mass forming	Positive	2	5.95476	1000	-
C041	M	71	Cholangiocarcinoma	II	T2bN0M0	Intrahepatic duct	well-differentiated tubular adenocarcinoma	Mass forming	Negative	7	0.282705	99.1	-
C042	M	54	cholangiocarcinoma	III	T3N0M0	Extrahepatic duct	N/A	Periductal infiltration	Negative	2	0.903779	99.5	1.85
C043	M	75	Cholangiocarcinoma	IV	T4N1M0	Extrahepatic duct	well-differentiated tubular adenocarcinoma	Mass forming with periductal infiltration	Positive	5	0.759525	0.73	5.57
C044	M	74	Cholangiocarcinoma	IV	T4N1M0	Extrahepatic duct	well-differentiated tubulopapillary adenocarcinoma	Mass forming with periductal infiltration	Positive	6	1.1241	1000	10.3
C045	M	67	IPNB with associated invasion	III	T3N0M0	Extrahepatic duct	well-differentiated	Periductal infiltration	Negative	10	1.4885	1000	2.13
C046	F	56	IPNB with invasion	IV	T1N1M0	Intrahepatic duct	high-grade dysplasia	Mass forming	Positive	1.3	4.14079	-	-
C047	M	54	Early invasive IPNB	I	T1N0M0	Intrahepatic duct	well-differentiated tubular adenocarcinoma	Intraductal growth	Negative	5	0.400326	7.01	-
C048	F	54	IPNB with associated invasion	IV	T4N1M0	Extrahepatic duct	well-differentiated adenocarcinoma	Mass forming	Positive	4	0.507944	2	9.03
C049	M	65	Cholangiocarcinoma	IV	T4N1M0	Intra-extrahepatic duct	well - differentiated tubular adenocarcinoma	Mass forming with periductal infiltration	Positive	4	5.46399	213.2	2.43
C050	M	62	Cholangiocarcinoma,	IV	T4N0M0	Intrahepatic duct	well-differentiated tubular adenocarcinoma	Mass forming with periductal infiltration	Negative	9.5	1.25218	422.2	6.92
C051	M	79	Cholangiocarcinoma	III	T3N0M0	Intrahepatic duct	well-differentiated tubular adenocarcinoma	Mass forming with periductal infiltration	Negative	9	0.509904	605.3	55
C052	M	75	Cholangiocarcinoma	III	T3N0M0	Extrahepatic duct	well-differentiated tubular adenocarcinoma	Mass forming with periductal infiltration	Negative	6	2.17039	1.23	4.06
C053	M	54	Cholangiocarcinoma	III	T3N0M0	Extrahepatic duct	well-differentiated tubular adenocarcinoma	Mass forming with periductal infiltration	Negative	4	1.54611	1000	127
C054	M	64	IPNB with associated early invasion	IV	T3N1M0	Extrahepatic duct	high-grade dysplasia	Intraductal growth	Positive	6	1.31874	58.44	3.18
C055	M	68	Cholangiocarcinoma	III	T3N0M0	Extrahepatic duct	well-differentiated tubular adenocarcinoma	Periductal infiltration	Negative	5	1.53277	11.67	2.75
C056	M	67	Cholangiocarcinoma	IV	T2N1M0	Extrahepatic duct	moderatedly differentiated tubular adenocarcinoma	Intraductal growth	Positive	5	7.34995	-	28.57
C057	F	64	Cholangiocarcinoma	I	T1N0M0	Intrahepatic duct	well-differentiated tubular adenocarcinoma	Mass forming	Negative	12	0.189725	16.84	-
C058	F	64	Cholangiocarcinoma	III	T3N0M0	Extrahepatic duct	well-differentiated tubular adenocarcinoma	Periductal infiltration	Negative	1.5	1.98037	29.84	1.68
C059	M	65	Cholangiocarcinoma	III	T3N0M0	Extrahepatic duct	moderately differentiated tubular adenocarcinoma	Periductal infiltration	Negative	3	1.84761	352.4	-
C060	F	72	cholangiocarcinoma	IV	T4N0M0	Intrahepatic duct	well-differentiated tubular adenocarcinoma	Mass forming	Positive	12	1.53348	8.47	1.87
C061	M	67	cholangiocarcinoma	IV	T4N1M0	Intrahepatic duct	moderately differentiated tubular adenocarcinoma	Mass forming	Positive	5	0.734666	1000	6.37
C062	M	81	Cholangiocarcinoma	IV	T2bN1M0	Intra-extrahepatic duct	moderate differentiation	Intraductal growth	Positive	N/A	0.761457	1000	2.78
