# Supplementary material for: Diagnostic and Prognostic Value of Circulating Cell-Free DNA for Cholangiocarcinoma
Source: Diagnostics (Basel). 2021 May 30;11(6):999. doi: 10.3390/diagnostics11060999 (PMC8228499; doi:10.3390/diagnostics11060999)
Supplement: Supplementary file 1 [file diagnostics-11-00999-s001.zip › TableS2_Rev1.xlsx]

## Sheet: table S2
Table S2	The clinico-pathological data and characteristic of BBD patients
Sample ID	Gender	Age (years)	Pathological Diagnosis	cfDNA level (ng/µl)	CA19-9 (U/ml)	CEA (ng/ml)
I001	M	55	Chronic cholecystitis	0.023	2	49.05
I002	F	64	Chronic cholecystitis	0.323389	9.54	1.33
I003	F	79	Simple biliary cyst	0.432094	5.61	12.9
I004	M	55	Chronic cholecystitis	2.49375	2	47.03
I005	M	38	Chronic cholecystitis	0.3375	2	8.86
I006	F	70	Chronic cholecystitis	0.54144	8.28	1.24
I007	F	49	Biliary cystadenoma	0.65975	2	2.98
I008	F	54	Biliary cystadenoma	1.15422	10.4	2.89
I009	M	53	Chronic cholecystitis	0.761056	106	3.06
I010	F	53	Biliary cystadenoma	0.319	10.08	2.6
I011	M	67	Chronic cholecystitis	1.58425	868	4.27
I012	M	55	Chronic cholecystitis	0.0975	51.8	4.99
I013	M	63	Chronic cholecystitis	0.155	31.5	-
I014	F	73	Chronic cholecystitis	0.1	290	9.66
I015	F	68	Chronic cholecystitis	0.0575	-	-
I016	M	61	Chronic cholecystitis	0.07	140	3.3
I017	M	68	Chronic cholecystitis	0.155	88.1	-
I018	M	57	Chronic cholecystitis	0.5775	-	-
I019	M	62	Chronic cholecystitis	0.225714	1000	33.3
I020	M	71	Biliary cystadenoma	0.155263	11.4	3.3
I021	M	74	Chronic cholecystitis	0.249543	35.3	-
I022	M	63	Chronic cholecystitis	0.203299	206	-
I023	M	68	Biliary cystadenoma	0.181258	9.03	2.07
I024	F	62	Chronic cholecystitis	0.26367	2	1.35
I025	M	66	Chronic cholecystitis	2.54283	69.9	1341
I026	M	51	Chronic cholecystitis	1.50964	1000	3.78
I027	F	51	Biliary cystadenoma	0.682538	21.87	3.02
I028	F	60	Chronic cholecystitis	0.387681	-	-
I029	F	34	Biliary cystadenoma	0.129044	4.47	0.3
I030	F	65	Biliary cystadenoma	0.253463	22.83	2.55
I031	M	56	Chronic cholecystitis	0.162621	-	-
I032	F	69	Biliary cystadenoma	0.891235	6.6	0.74
I033	F	58	Chronic cholecystitis	1.15293	27.77	4.92
