# Supplementary material for: Diagnostic and Prognostic Value of Circulating Cell-Free DNA for Cholangiocarcinoma
Source: Diagnostics (Basel). 2021 May 30;11(6):999. doi: 10.3390/diagnostics11060999 (PMC8228499; doi:10.3390/diagnostics11060999)
Supplement: Supplementary file 1 [file diagnostics-11-00999-s001.zip › TableS3.xlsx]

## Sheet: table S3 
Table S3	The characteristic of normal controls
Sample ID	gender	age (years)	Normal control	cfDNA level (ng/µl)
N001	M	22	healthy individual	0.148504
N002	F	22	healthy individual	0.206642
N003	M	29	healthy individual	0.175355
N004	M	33	healthy individual	0.205084
N005	F	24	healthy individual	0.204873
N006	F	32	healthy individual	0.121774
N007	M	31	healthy individual	0.413278
N008	M	25	healthy individual	0.0150822
N009	M	43	healthy individual	0.0812171
N010	F	50	healthy individual	0.0583398
N011	F	56	healthy individual	0.0305265
N012	F	42	healthy individual	0.0554512
N013	F	50	healthy individual	0.0621608
N014	F	40	healthy individual	0.0791418
N015	M	37	healthy individual	0.0771156
N016	M	54	healthy individual	0.0209143
N017	F	41	healthy individual	0.0676015
N018	M	42	healthy individual	0.0819463
N019	M	61	healthy individual	0.028956
N020	F	37	healthy individual	0.0468134
N021	F	38	healthy individual	0.0269649
N022	F	47	healthy individual	0.0678539
N023	M	37	healthy individual	0.0114422
N024	M	40	healthy individual	0.0173245
N025	M	60	healthy individual	0.0436023
N026	F	56	healthy individual	0.012599
N027	M	41	healthy individual	0.059132
N028	F	61	healthy individual	0.0415831
N029	F	38	healthy individual	0.029538
N030	M	38	healthy individual	0.0662694
