# Supplementary material for: Diagnostic and Prognostic Value of Circulating Cell-Free DNA for Cholangiocarcinoma
Source: Diagnostics (Basel). 2021 May 30;11(6):999. doi: 10.3390/diagnostics11060999 (PMC8228499; doi:10.3390/diagnostics11060999)
Supplement: Supplementary file 1 [file diagnostics-11-00999-s001.zip › TableS4.xlsx]

## Sheet: table S4
Table S4 Details of the detectable genetic variants in matched plasma ctDNA and tumor tissue from patients with CCA
sample ID	Gene	Position	type of mutation	Transcription number	Exon	DNA change	Protein change	Variant detected in
								Plasma ctDNA	Tumor tissue
C001	FGFR3	1807540	Missense SNV	NM_001163213	exon13	c.G1709T	p.R572L	yes	no
	TP53	7576542	Missense SNV	NM_001126113	exon10	c.T1036G	p.S346A	no	yes
	TP53	7576562	Missense SNV	NM_001126113	exon10	c.G1016A	p.C339Y	yes	no
	MTOR	11190692	Missense SNV	NM_004958	exon39	c.C5507T	p.A1836V	no	yes
	ERBB2	37855841	splicing	NM_001289936	exon5	c.28+1G>A		no	yes
	FGFR1	38318617	Missense SNV	NM_001174067	exon2	c.C8T	p.A3V	no	yes
	PBRM1	52678784	Frame shift deletion	NM_001350075	exon9	c.835delA	p.I279Yfs*3	yes	yes
	PTEN	89623924	Missense SNV	NM_001304717	exon2	c.G217T	p.A73S	yes	yes
	APC	112177313	Missense SNV	NM_001127511	exon14	c.G5968A	p.A1990T	no	yes
	EZH2	148525901	Missense SNV	NM_001203247	exon6	c.G556A	p.D186N	no	yes
C002	FGFR3	1807536	Missense SNV	NM_022965	exon11	c.G1369T	p.A457S	yes	yes
	MTOR	11190686	Missense SNV	NM_004958	exon39	c.C5513T	p.A1838V	yes	yes
	ARID1A	27023013	Missense SNV	NM_006015	exon1	c.C119A	p.A40E	yes	yes
	RASA1	86564570	Missense SNV	NM_002890	exon1	c.G302A	p.G101D	yes	yes
	EZH2	148525889	Nonsense SNV	NM_004456	exon6	c.G568T	p.G190X	yes	no
	EZH2	148525898	Missense SNV	NM_004456	exon6	c.G559A	p.D187N	no	yes
C003	NCOR1	15967456	Missense SNV	NM_006311	exon35	c.G5147T	p.R1716L	yes	yes
	ARID1A	27022994	Missense SNV	NM_006015	exon1	c.G100A	p.E34K	no	yes
	ARID1A	27023000	Missense SNV	NM_006015	exon1	c.G106T	p.G36W	yes	yes
	ATRX	76938314	Missense SNV	NM_000489	exon9	c.T2434C	p.S812P	no	yes
	ATRX	76938316	Missense SNV	NM_000489	exon9	c.A2432C	p.Q811P	no	yes
	RASA1	86564587	Missense SNV	NM_002890	exon1	c.G319A	p.V107I	no	yes
	PTEN	89623729	Missense SNV	NM_001304717	exon1	c.C23A	p.A8E	yes	yes
	PTEN	89623903	Missense SNV	NM_001304717	exon2	c.G196A	p.A66T	no	yes
	PTEN	89623931	Missense SNV	NM_001304717	exon2	c.C224T	p.A75V	no	yes
	PTEN	89623942	Missense SNV	NM_001304717	exon2	c.G235A	p.A79T	yes	yes
C004	TP53	7576553	Missense SNV	NM_001126117	exon6	c.T629C	p.L210P	no	yes
	TP53	7576558	Frame shift deletion	NM_001126117	exon6	c.614_624del	p.R205Lfs*7	no	yes
	MTOR	11190684	Missense SNV	NM_004958	exon39	c.A5515G	p.T1839A	yes	yes
	NCOR1	15967456	Missense SNV	NM_006311	exon35	c.G5147T	p.R1716L	yes	yes
	CDK12	37650939	Missense SNV	NM_015083	exon5	c.A2411T	p.K804M	no	yes
	RASA1	86564557	Missense SNV	NM_002890	exon1	c.G289A	p.G97S	no	yes
	PTEN	89623744	Missense SNV	NM_001304717	exon1	c.C38T	p.A13V	no	yes
	APC	112177307	Missense SNV	NM_000038	exon16	c.G6016T	p.G2006C	no	yes
	EZH2	148525904	Missense SNV	NM_001203248	exon6	c.G526T	p.D176Y	yes	yes
C005	TP53	7576542	Missense SNV	NM_001126113	exon10	c.T1036G	p.S346A	no	yes
	BAP1	52438523	Missense SNV	NM_004656	exon12	c.A1196G	p.D399G	yes	no
C006	FGFR1	38318618	Missense SNV	NM_001174067	exon2	c.G7A	p.A3T	no	yes
	APC	112177343	Missense SNV	NM_000038	exon16	c.C6052A	p.P2018T	no	yes
C007	TERT	1294917	Missense SNV	NM_198253	exon1	c.G188T	p.R63L	yes	yes
	ARID1A	27023936	Missense SNV	NM_006015	exon1	c.G1042A	p.A348T	yes	yes
	PIK3CA	178937525	splicing	NM_006218	exon12	c.1911+2T>C		yes	yes
C008	EPHA2	16458599	Missense SNV	NM_004431	exon13	c.G2285A	p.R762H	yes	no
	PBRM1	52678778	Missense SNV	NM_018313	exon9	c.T841G	p.Y281D	yes	yes
C009	FGFR3	1807548	Missense SNV	NM_022965	exon11	c.C1381A	p.P461T	yes	yes
	CDK12	37650923	Missense SNV	NM_015083	exon5	c.G2395C	p.A799P	no	yes
	RB1	48878101	Missense SNV	NM_000321	exon1	c.C53T	p.A18V	no	yes
	PTEN	89623735	Missense SNV	NM_001304717	exon1	c.C29T	p.A10V	no	yes
C010	TP53	7576549	Missense SNV	NM_001126117	exon6	c.A633G	p.I211M	yes	no
	MTOR	11190684	Missense SNV	NM_004958	exon39	c.A5515C	p.T1839P	yes	yes
	PBRM1	52678787	Missense SNV	NM_018313	exon9	c.A832G	p.K278E	yes	yes
